# Supplementary material for: Actinomycetes as Producers of Biologically Active Terpenoids: Current Trends and Patents
Source: Pharmaceuticals (Basel). 2023 Jun 12;16(6):872. doi: 10.3390/ph16060872 (PMC10301674; doi:10.3390/ph16060872)
Supplement: Supplementary file 1 [file pharmaceuticals-16-00872-s001.zip]

Archive with 1 entries (1 files):
- pharmaceuticals-2314817-supplementary.pdf
